# Supplementary material for: Measures of physiological stress: a transparent or opaque window into the status, management and conservation of species?
Source: Conserv Physiol. 2014 Jun 27;2(1):cou023. doi: 10.1093/conphys/cou023 (PMC4732472; doi:10.1093/conphys/cou023)
Supplement: Supplementary Data [file supp_cou023_cou023supp_table1.xls]

## Sheet: Sheet1
		Human disturbance			Control
Species	Class	x	n	sd	x	n	sd	spool	Hedges's g	Data Loc.	Normal (y/n)	Raw Data (y/n)	GC Sample	Notes	*Ref.
Habitat Modification
Eastern Hellbender (Cryptobranchus alleganiensis)	Amphibia	0.22	26	1.6	0.21	24	1.6	1.6	0.005	Fig. 4a	n	y	Plasma	males with greater glucocorticoids than females; summer sampling	1
Spotted Salamander (Ambystoma maculatum)	Amphibia	8.73	12	7.3	13.8	12	7.9	7.6	-0.65	Fig. 1a	y	y	Plasma	females only†; spring sampling	2
Spotted Salamander (Ambystoma maculatum)	Amphibia	2.81	12	2.5	8	12	5.5	4.3	-1.17	Fig. 1b	y	y	Plasma	males only†; spring sampling	2
Ovenbird (Seiurus aurocapilla)	Aves	17.5	32	9.3	22.4	14	11.5	10	-0.48	Text and Fig. 2a	y	n	Plasma	males only; summer sampling	3
Carolina chickadee (Poecile carolinensis)	Aves	120644	37	106309	89093	42	70517	89060	0.35	Fig. 2a	n	n	Fecal	sex nonsig.; season covariate	4
Grizzly Bear (Ursus arctos)	Mammalia	0.73	98	0.59	1.9	70	0.27	0.48	-2.33	Text and author		n	Hair	females only†; spring and early summer	5
Grizzly Bear (Ursus arctos)	Mammalia	1.01	67	0.23	0.55	69	0.35	0.3	1.54	Text and author		n	Hair	males only†; spring and early summer	5
Gray-cheeked Mangabey (Lophocebus albigena)	Mammalia	1.14	46		0.41	64			0.93	Text and Fig. 2	n	y	Urine	sampling over two months	6
Black Howler Monkey (Alouatta pigra)	Mammalia	399	9	84.5	312.6	9	28.1	63	1.31	Table 1	n	y	Fecal	sex nonsig.; seasonal effects examined, but raw data effect size	7
Common Vole (Microtus arvalis)	Mammalia	26100	28	23300	14500	32	15800	19658	0.58	Text	n	y	Fecal	females with greater glucocorticoids; breeders with greater glucocorticoids; raw data effect size	8
Spiny Tailed Iguana (Ctenosaura acanthura)	Reptilia	345	3	99.7	647.2	3	107	103.4	-2.34	Table 1	y	y	Fecal	females only†; autumn sampling	9
Spiny Tailed Iguana (Ctenosaura acanthura)	Reptilia	445.2	3	65.8	371.1	3	105.8	88.1	0.67	Table 1	y	y	Fecal	males only†; autumn sampling	9
Machines
Northern Cardinal (Cardinalis cardinalis)	Aves	2.13	16	12.7	2.6	12	12.2	12.5	-0.04	Fig. 5	y	y	Plasma	males only	10
Greater Sage-Grouse (Centrocercus urophasianus)	Aves	141.9	318	78.8	121.4	301	66.6	73.2	0.28	Fig. 2a and author	n	y	Fecal	males only; season nonsig.	11
Golden-Cheeked Warbler (Setophaga chrysoparia)	Aves	2.7	18	2	5.3	17	3.7	2.9	-0.86	Fig. 2	y	y	Plasma	males only	12
White-Eyed Vireo (Vireo gilvus)	Aves	6.12	14	2.5	3.4	6	1.6	2.3	1.14	Fig. 2	y	y	Plasma	males only	12
Mountain White-crowned Sparrow (Zonotrichia leucophrys oriantha)	Aves	11.8	62	10.2	10.1	60	7.5	9	0.19	author	n	y	Plasma	sex nonsig.; breeding season	13
Northern Spotted Owl (Strix occidentalis caurina)	Aves	0.17	30	0.38	0.09	24	0.39	0.38	0.21	Fig. 2	n	n	Fecal	females only†; sampled during incubation and early fledging period	14
Northern Spotted Owl (Strix occidentalis caurina)	Aves	0.39	41	0.38	0.09	33	0.34	0.36	0.82	Fig. 2	n	n	Fecal	males only†; sampled during incubation and early fledging period	14
Florida Scrub-jays (Aphelocoma coerulescens)	Aves	5.18	14	2.9	4.1	31	3.3	3.2	0.33	Fig. 1	y	y	Plasma	males only; breeding season	15
California Spotted Owl (Strix occidentalis occidentalis)	Aves		9			9			0.04	F-value in text	n	y	Fecal	nonbreeding males only	16
Northern Spotted Owl (Strix occidentalis caurina)	Aves	93.4	4	19	57.7	21	20.3	7.5	4.58	Fig. 1a	y	y	Fecal	males only†; autumn sampling	17
Northern Spotted Owl (Strix occidentalis caurina)	Aves	60	4	27.4	53	14	20.3	12.2	0.54	Fig. 1a	y	y	Fecal	females only†; autumn sampling	17
Brazilian Free-tailed Bat (Tadarida brasiliensis)	Mammalia	1228	218	540.5	1189	306	683.2	348.5	0.11	Fig. 1 and Fig. 2	n	y	Plasma	females only	18
Elk (Cervus elaphus)	Mammalia		111			14			1.07	t-value in text		n	Fecal	season was the human disturbance treatment	19
Wolf (Canis lupus)	Mammalia	1335	339	1765	872	193	1016	1536	0.3	Text		y	Fecal	season was the human disturbance treatment	19
Pampas Deer Stag (Ozotoceros bezoarticus bezoarticus)	Mammalia	308.3	78	174.3	247.6	115	123.8	146.3	0.41	Text	n	y	Fecal	males only; seasonal effects examined, but raw data effect size	20
African Forest Elephant (Loxodonta africana cyclotis)	Mammalia	42.4	64	23.3	46.7	56	35.4	29.6	-0.14	Fig. 3b	n	y	Fecal	sex nonsig.; seasonal effects examined, but raw data effect size	21
North Atlantic Right Whale (Eubalaena glacialis)	Mammalia	27.8	14	14.3	19.4	9	5.2	11.7	0.68	author	n	y	Fecal	omitted glucocorticoid values if reproductive hormones elevated	22
Maned Wolf (Chrysocyon brachyurus)	Mammalia	96.3	70.7547	66	26.2	191	15.2	36.6	1.91	Table 1	n	y	Fecal	sex nonsig.; seasonal effects examined, but raw data effect size	23
African Elephant (Loxodonta africana)	Mammalia	115.3	11	48.3	58.4	94	31.5	33.5	1.69	Fig. 2 and author	n	y	Fecal	results for family groups	24
Spotted Hyena (Crocuta crocuta)	Mammalia	185.3	59	146.9	110.9	92	107.5	124.3	0.6	Fig. 2	n	y	Fecal	sex nonsig.; season nonsig.	25
Tourism
Black Grouse (Tetrao tetrix)	Aves	119.5	25	22	99.5	7	22.6	22.1	0.88	Fig. 2b	y	n	Fecal	season covariate; sexes unknown	26
Gentoo Penguin (Pygoscelis papua)	Aves	0.93	20	0.72	1.5	21	2.1	1.6	-0.33	Text		y	Feather	sexes unknown; breeding season	27
Magellanic Penguin (Spheniscus magellanicus)	Aves	0.47	9		0.82	7			-0.53	Fig. 2 and t-value in text	y	y	Plasma	chick guarding stage; trend for females to have lower glucocorticoids	28
Magellanic Penguin (Spheniscus magellanicus)	Aves	3.08	23	1	5	14	2.1	1.5	-1.23	Fig. 3	y	y	Plasma	sex nonsig.; breeding season	29
Magellanic Penguin (Spheniscus magellanicus)	Aves	0.79	23	3.1	0.79	22	3	3.1	0	Fig. 2	y	y	Plasma	sex nonsig.; incubation period	30
Magellanic Penguin (Spheniscus magellanicus)	Aves	1.51	10	3.3	1.6	10	3.3	3.3	-0.03	Fig. 2	n	y	Plasma	males only; incubation period	31
Spider Monkey (Ateles geoffroyi yucatanensis)	Mammalia	1783	33	231.3	1224	58	168.5	193.4	2.86	Text and Fig. 3	n	y	Fecal	examined glucocorticoids in wet and dry seasons; sexes unknown	32
Howler Monkey (Alouatta pigra)	Mammalia	12.6	317	33.6	24.1	43	19.1	32.2	-0.36	Fig. 3	n	y	Fecal	sex nonsig.	33
Orangutan (Pongo pygmaeus morio)	Mammalia	1933	12	1336	1320	20.5	637	950.3	0.63	Table 1	y	y	Fecal	one male and one female examined	34
Mountain Hare (Lepus timidus)	Mammalia	121.4	33	64.4	84.8	99	45.9	51.1	0.71	Fig. 1	y	y	Fecal	sexes unknown	35
Tatra Chamois (Rupicapra rupicapra tatrica)	Mammalia	46.2	56	31.5	17.2	38	8.1	24.9	1.15	Text	y	y	Fecal	season nonsig.; sexes unknown	36
Galápagos Marine Iguana (Amblyrhynchus cristatus)	Reptilia	3.65	54	3.34	3.58	51	3.05	3.2	0.02	author	n	y	Plasma	sex nonsig.; examined non-breeding and breeding season	37
Urban Habitat
White-crowned Sparrow (Zonotrichia leucophrys)	Aves	11.8	14	2.1	15.7	11	3.4	2.7	-1.38	Fig. 1		y	Plasma	females only†; breeding season	39
White-crowned Sparrow (Zonotrichia leucophrys)	Aves	18.4	16	2	10.4	19	1.4	1.7	4.49	Fig. 1		y	Plasma	males only†; breeding season	39
Abert’s Towhee (Melozone aberti)	Aves	16.2	8	7.4	28.4	9	23.5	17.9	-0.65	Fig. 1a	n	y	Plasma	males only; breeding season	40
Curve-billed Thrasher (Toxostoma curvirostre)	Aves	8.3	22	8.4	16.7	23	10.3	9.4	-0.87	Fig. 1	n	y	Plasma	males only; pooled samples for non-breeding, breeding, and molting birds	41
Northern Mockingbird (Mimus polyglottos)	Aves	7.74	23	8.9	7	10	6	8.1	0.09	Fig. 1	n	y	Plasma	males only; pooled samples for non-breeding, breeding, and molting birds	41
Abert's Towhee (Pipilo aberti)	Aves	13.2	24	13.7	13.7	32	11.7	12.6	-0.04	Fig. 1	n	y	Plasma	males only; pooled samples for non-breeding, breeding, and molting birds	41
House Sparrow (Passer domesticus)	Aves	6.34	29	7.8	7.3	17	6.2	7.3	-0.13	Fig. 1	n	y	Plasma	males only; pooled samples for non-breeding, breeding, and molting birds	41
Carolina Chickadee (Poecile carolinensis)	Aves	65145	8	47350	89093	42	70517	67635	-0.35	Fig. 2a	n	n	Fecal	sex nonsig.; season covariate	5
Florida Scrub-Jay (Aphelocoma coerulescens)	Aves	1.72	38	1.8	2.6	55	2.2	2.1	-0.43	Table 1	n	y	Plasma	breeding status nonsig.; males with greater glucocorticoid levels than females	42
Tree Sparrow (Passer montanus)	Aves	8.3	109	3	4.7	42	1.8	2.7	1.34	Fig. 1 and Table 2	y	y	Plasma	sex nonsig.; breeding season only	43
Tree Sparrow (Passer montanus)	Aves	7.82	102	2.5	4.8	43	2.6	2.6	1.15	Fig. 1 and Table 2	y	y	Plasma	sex nonsig.; winter only	43
Long-nosed Bandicoot (Perameles nasuta)	Mammalia	152.4	18	9.9	90.2	46	3.2	5.9	10.49	Fig. 3	n	y	Fecal	sex nonsig.; season nonsig.	44
Tree Lizard (Urosaurus ornatus)	Reptilia	4.87	26	3	9.9	13	6.8	4.6	-1.07	Fig. 1a	n	y	Plasma	sex nonsig; samples over one month	45
Side-blotched Lizard (Uta stansburiana)	Reptilia	16	85	17.6	14.5	86	17.2	17.4	0.09	author	n	y	Plasma	seasonal effects examined, but raw data effect size	46
